# Supplementary material for: Pike-Perch (Sander lucioperca) and Rainbow Trout (Oncorhynchus mykiss) Fed with an Alternative Microorganism Mix for Reducing Fish Meal and Oil—Fishes’ Growth Performances and Quality Traits
Source: Foods. 2021 Aug 4;10(8):1799. doi: 10.3390/foods10081799 (PMC8394391; doi:10.3390/foods10081799)
Supplement: Supplementary file 1 [file foods-10-01799-s001.zip]

Archive with 1 entries (1 files):
- foods-1270226-supplementary.pdf
